# Supplementary material for: Unconventional Treatments for Pancreatic Cancer: A Systematic Review
Source: Cancers (Basel). 2025 Apr 25;17(9):1437. doi: 10.3390/cancers17091437 (PMC12071172; doi:10.3390/cancers17091437)
Supplement: Supplementary file 1 [file cancers-17-01437-s001.zip]

Archive with 2 entries (2 files):
- File S1.pdf
- supplementary table.pdf
